# Supplementary material for: Modified MRI Anonymization (De-Facing) for Improved MEG Coregistration
Source: Bioengineering (Basel). 2022 Oct 21;9(10):591. doi: 10.3390/bioengineering9100591 (PMC9598466; doi:10.3390/bioengineering9100591)
Supplement: Supplementary file 1 [file bioengineering-09-00591-s001.zip]

Archive with 1 entries (1 files):
- bioengineering-1937115-supplementary.pdf
